# Supplementary material for: Relationship Between Brain Lesions in Patients with Post-Stroke Aphasia and Their Performance in Neuropsychological Language Assessment
Source: NeuroSci. 2025 Dec 1;6(4):122. doi: 10.3390/neurosci6040122 (PMC12735612; doi:10.3390/neurosci6040122)
Supplement: Supplementary file 1 [file neurosci-06-00122-s001.zip]

Archive with 1 entries (1 files):
- neurosci-3817971-supplementary.pdf
